# Supplementary material for: Bacterial Degradation of Petroleum Hydrocarbons in Saudi Arabia
Source: Toxics. 2024 Nov 4;12(11):800. doi: 10.3390/toxics12110800 (PMC11598553; doi:10.3390/toxics12110800)
Supplement: Supplementary file 1 [file toxics-12-00800-s001.zip]

Archive with 1 entries (1 files):
- toxics-3247294-supplementary.xlsx
