# Supplementary material for: Bacterial Degradation of Petroleum Hydrocarbons in Saudi Arabia
Source: Toxics. 2024 Nov 4;12(11):800. doi: 10.3390/toxics12110800 (PMC11598553; doi:10.3390/toxics12110800)
Supplement: Supplementary file 1 [file toxics-12-00800-s001.zip › toxics-3247294-supplementary.xlsx]

## Sheet: Sheet1
Bacterial Species	Frequency
Achromobacter xylosoxidans	2
Acinetobacter baumanni	1
Acinetobacter lwoffii	1
Acinetobacter sp.	1
Actinomyces octodloyts	1
Alcanivorax sp.	1
Arthrobacter oxydans	1
Arthrobacter sp.	1
Azospira sp.	1
Bacillus cereus	3
Bacillus flexus	1
Bacillus pumilus	1
Bacillus sonorensis	1
Bacillus sp.	3
Bacillus subtilis	3
Bacillus thermoleovorans	1
Bacillus thermosaudia	1
Bacillus butanovorans	1
Bacillus thuringiensis	3
Bradrhizobium japonicum	1
Brevibacillus brevis	1
Brevibacterium linens	1
Burkholderia fungorum	1
Burkholderia sp.	1
Caulobacter sp.	1
Corynebacterium amycolatum	1
Cryptococcus sp.	1
Cyanobacteria sp.	1
Enterobacter sp.	1
Erwinia sp.	1
Georgia daeguensis	1
Halomonas shengliensis	1
Halomonas smyrnensis	1
Halomonas sp.	1
Klebsiella aerogenes	1
Klebsiella oxytoca	2
Klebsiella pneumonia	1
Kocuria rhizophilia	1
Marinobacter sp.	3
Martelella sp.	2
Mesorhizobium halosaudis	1
Methylobacterium radiotolerans	1
Microbacterium barkeri	1
Microbacterium deserti	1
Micrococcus antarcticus	1
Micrococcus luteus	1
Nitratireductor sp.	1
Nocardia cyriacigeorgica	1
Ochrobactrum anthropi	1
Ochrobactrum halosaudia	2
Ochrobactrum intermedium	1
Ochrobactrum sp.	3
Paenibacillus sp.	1
Pantoea agglomerans	1
Propionispira sp.	1
Proteus mirabilis	1
Proteus sp.	1
Pseudomonas aeruginosa	5
Pseudomonas alcaligenes	1
Pseudomonas citronellosis	2
Pseudomonas putida	1
Pseudomonas sp.	6
Pseudomonas stutzeri	2
Psuedomonas fluorescence	1
Ralstonia pickettii	1
Rhodococcus erythroplolis	1
Rhodococcus quinshengi	1
Rhodococcus sp.	1
Shinella zoogloeoides	1
Sphingomonas paucimobilis	1
Sphingomonas sp.	1
Staphylococcus aureus	1
Staphylococcus haemoliticus	1
Staphylococcus sp.	1
Stenotrophomonas maltophilia	3
Stenotrophomonas rhizophila	1
Stenotrophomonas sp.	1
Thermomonas haemolytica	1
Methylobacterium radiotolerans	1
Halomonas caseinilytica	1
